# Supplementary material for: The role of gaming for information, education and communication of AMR: full review of online education resources
Source: JAC Antimicrob Resist. 2024 Jun 11;6(3):dlae080. doi: 10.1093/jacamr/dlae080 (PMC11165311; doi:10.1093/jacamr/dlae080)
Supplement: dlae080_Supplementary_Data [file dlae080_supplementary_data.zip]

Archive with 2 entries (2 files):
- Supplementary_File_S1_CLEAN.docx
- Supplementary_File_S2.xlsx
