# Supplementary material for: The role of gaming for information, education and communication of AMR: full review of online education resources
Source: JAC Antimicrob Resist. 2024 Jun 11;6(3):dlae080. doi: 10.1093/jacamr/dlae080 (PMC11165311; doi:10.1093/jacamr/dlae080)
Supplement: dlae080_Supplementary_Data [file dlae080_supplementary_data.zip › Supplementary_File_S2.xlsx]

## Sheet: Sheet1
No	Name of the Resource	Resource Category	Link	Graphic style	Country	Operating System Specific	iOS/Android/Windows	Year of Release	Year of Last Upadate	Registration required	Number of downloads/Likes	Published by	Star rating	Play age limit	Prior knowledge required to play the game	Interactive or documentary	Fun or boring or intermediate	Comments on fun or boring or intermediate	What information your learnt about antimicrobial resistance?	What information your learnt about antimicrobial resistance? (Intermediate, basic and advance)	Do you like the interface and graphics?	Number of reviews	What additional feature you may like to add (a new feature or something that you saw in another game)	Evaluated By	Revaluated by	Final Evaluation By
1	Aporo	Game	https://apkcombo.com/aporo/com.gioelecasazza.Aporo/	Vector	NA	Android 4.1 and up	Android	2018-10-25	2018-11-05	No	10+	Gioele Casazza	Unrated	NA	no	Interactive	Boring	Gameplay based on simple mechanics with no real challenge	The learning imparted here is the use of right antibiotics, which if not done, could accelerate the issue of drug resistant bugs. Implementation/ Behaviour Change- Right Antibiotic Usage	none	No	NA	NA	Romita	Tina	Romita
2	ArMoR- The Game is On!	Game	https://jigyasa-csir.in/imtech/n8-t3-a1/	Cartoonish	India	Browser based	NA	2021	2021	No	NA	CSIR Jigyasa Virtual Laboratory	NA	NA	no	Interactive	Fun	Lots of gamification elements with interactive graphics	ArMoR offers comprehensive AMR-related content, covering various aspects of antibiotics and resistance mechanisms. It effectively communicates the significance of responsible antibiotic use. Implementation/ Behaviour Change- Right Antibiotic Usage, Drug-resistant bacteria, Skin and lung infection, Viruses vs. Bacteria	Advanced	Yes	NA	NA	Romita	Abhinav	Romita
3	Bacteria Combat Lite	Game	https://www.apkmonk.com/app/com.futurefossilstudios.bacteriacombat/	Realistic + special effects	United Kingdom	Android 4.1 and up	Android	2018-09-30	2018-09-30	No	NA	Game Doctor Limited in collaboration with University of Glasgow and developers at future fossil studios	Unrated	NA	No	Interactive	Fun	Multiplayer gameplay	There are both good and bad bacteria; antibiotics are not effective agaisnt resistant bacteria. Implementation/ Behaviour change- Microbial Characteristics, Infections, Quizzes.	Basic	Yes	100+	NA	Raphael	Tina	Romita
4	Bash the bacteria	Game	https://bugsgames.github.io/bashthebacteria/	Abstract	United Kingdom	Browser based	Browser based	NA	NA	No	NA	Imperial College London	NA	NA	No	interactive	Intermediate	Repetitive gameplay	Basic of AMR and infections. Implementation/ Behaviour change- Antibiotic use, Selection Pressure, MDR Implementation/ Behaviour change- Antibiotic Misuse, Viruses	Basic	No	NA	NA	Romita	Abhinav	Romita
5	Battling the Bugs	Game	https://bugsgames.github.io/battlingthebugs/	Abstract	United Kingdom	Browser based	Browser based	NA	NA	No	NA	Imperial College London	NA	NA	No	interactive	Boring	Repetetive gameplay based on old games	Mechanisms of AMR like correct antibiotic selection. Implementation/ Behaviour change- Antibiotic Misuse, Viruses	Basic	No	NA	NA	Romita	Abhinav	Romita
6	Dicing with Death	Game	https://bugsgames.github.io/dicingwithdeath/	Abstract	United Kingdom	Browser based	Browser based	NA	NA	No	NA	Imperial College London	NA	NA	No	interactive	Boring	Gameplay based on the traditional game of snakes and ladders with a theme	How bacteria survive Antibiotics. Implementation/ Behaviour change- Infection Prevention and Control, Responsible Antibiotic Use	Basic	No	NA	NA	Romita	Abhinav	Romita
7	Dr Bug: Microbe Mayhem!	Game	https://www.9apps.com/ar/android-apps/Dr-Bug-Microbe-Mayhem/version-history-1/	Cartoonish, children-drawn	United Kingdom	iOS 6.0 or up	iOs/Android	2017	2017-06-16	No	100+	Global Initiative Ltd	5	4+, Made for ages 9-11	No	Interactive	Fun	Captivating graphic style with many gamification elements	Simplified basics: good vs bad bacteria, AMR bacteria, viruses and antibiotics, white blood cells. Implementation/ Behaviour change- AMR Concepts, Good vs. Bad Bacteria, Viruses	Basic	Yes: simple and efficient	5	NA	Raphael	Tina	Romita
8	Fungal Invaders	Game	https://apkcombo.com/fungal-invaders/com.monocool.fungalinvaders/	Cartoonish	United Kingdom	NA	Android and iOS	2016-07-08	NA	No	100+	Game doctor in collaboration with University of Aberdeen	Unrated	NA	No	Interactive	Intermediate	Competitive but repetitive gameplay	Fungi can accquire resistance to antibiotics over the time and thus become harder to kill. Eventually we cannot fight off the infection. Implementation/ Behaviour Change- Fungal Resistance & Infections, Antimicrobials	Basic	Yes	NA	NA	Raphael	Tina	Romita
9	Micro-Combat App	Game	https://apkcombo.com/micro-combat/eu.microcombat.app/	Cartoonish	NA	No	iOS/Android	2020-12-28	2021-01-07	No	1,000+	EU-JAMRAI in collaboration with ISGlobal	NA	3+	No	Interactive	Intermediate	Card based game with lots of data to remember	Basic of AMR and infections. Implementation/ Behaviour change- Disease Progression, Treatment, Resistance	Basic	Yes	NA	A bit more on the concept of AMR is needed	Romita	Abhinav	Romita
10	Private Penny: The Resistance	Game	https://apkcombo.com/private-penny-the-resistance/com.Ateneo.PPTR/	Pixel art	Philippines	Android 2.3 and up	android	2017-04-07	2017-07-09	No	100+	Ateneo laboratory for the learning sciences	4.3	9+ (Suitable for all age group)	Yes	interactive	Fun	Fast paced and competitive	basic information of AMR and what can be done to avoid furthering this phenomena. Implementation/ Behaviour change- Antibiotic Dosing, Bacterial Defence, AMR	Basic	Yes	0	Can add what precautions can be used to avoid bacteria to become resistant.	Abhinav	Tina	Romita
11	Superbugs: The game	Game	https://www.9apps.com/android-games/Superbugs-The-game/	Smooth graphics and Stylized, vivid colors	United Kingdom	iOS 8.0 or later	iOS	2016-07-14	2016-08-01	No	5000+	Nesta	4.4	3+ (Suitable for all age group)	Yes	Interactive	Boring	Fewer interactive gameplay elements	we have learnt that the resistance occurs due to natural selection pressure and we need more antibiotics to kill the pathogen. This game is only spreding the message related to the problem associated with antibiotics by dipicting natural selection and horizonatl gene transfer phenomena. They have also dipicted what are the superbugs. We have also learnt that not all antibiotics work on all bacter…	Basic	Yes	52	We can make it more interactive by showing how bacteria is becoming reistant particularly empasizing the basic resistance mechanisms.	Nidhi	Tina	Romita
12	Terebra-The Antibiotic Puzzle	Game	https://www.9apps.com/ar/android-games/com-biofaction-synpeptide/version-history-1/	Hand-drawn	Austria	Android 4.4 and up	android	2017-11-22	2017-11-22	No	100+	Biofaction KG	3.7	3+ (Suitable for all age group)	Yes	interactive	Intermediate	Gameplay slow paced	Once peptide fits in the opening of the bacterial cell, it can destroy the pathogen. This game is dipicting only one way of inserting peptides to bacterial cell wall. Implementation/ Behaviour Change- Superbugs, Antibiotic Development, Disease Prevention	Intermediate	Yes	3	Can be enhanced in terms of other methods for inserting antibiotics inside the bacteria.	Romita	Tina	Romita
